# Supplementary material for: Activin A Protects Midbrain Neurons in the 6-Hydroxydopamine Mouse Model of Parkinson’s Disease
Source: PLoS One. 2015 Apr 22;10(4):e0124325. doi: 10.1371/journal.pone.0124325 (PMC4406584; doi:10.1371/journal.pone.0124325)
Supplement: S1 Datasets — (XLSX) [file pone.0124325.s001.xlsx]

## Sheet: Figure 1
Subject	Surgery	Time	Value
1	Sham	1 week	12162.6
2	Sham	1 week	14360.2
3	Sham	1 week	14207.1
4	6-OHDA	1 week	11454
5	6-OHDA	1 week	11162.6
6	6-OHDA	1 week	11780.9
7	Sham	2 weeks	13262.5
8	Sham	2 weeks	15091.4
9	Sham	2 weeks	12831.1
10	6-OHDA	2 weeks	7693.57
11	6-OHDA	2 weeks	9088.39
12	6-OHDA	2 weeks	7602.95
13	Sham	3 weeks	11846.3
14	Sham	3 weeks	11926.5
15	Sham	3 weeks	12251
16	6-OHDA	3 weeks	5329.5
17	6-OHDA	3 weeks	5677.09
18	6-OHDA	3 weeks	4580.56

## Sheet: Figure 2
Subject	Surgery	Time	Value
1	Sham	1 week	15134.4
2	Sham	1 week	17293.1
3	Sham	1 week	17904
4	6-OHDA	1 week	11941.8
5	6-OHDA	1 week	13528
6	6-OHDA	1 week	11781.4
7	Sham	2 weeks	17531.7
8	Sham	2 weeks	17156.2
9	Sham	2 weeks	15016
10	6-OHDA	2 weeks	9875.53
11	6-OHDA	2 weeks	10065
12	6-OHDA	2 weeks	9362.85
13	Sham	3 weeks	16430.3
14	Sham	3 weeks	16928.4
15	Sham	3 weeks	18053.9
16	6-OHDA	3 weeks	5739.34
17	6-OHDA	3 weeks	7787.14
18	6-OHDA	3 weeks	5226.52

## Sheet: Figure 3
Subject	Surgery	Drug	Value (TH)	Value (NeuN)
1	Sham	Vehicle	16526	17522
2	Sham	Vehicle	16776	18212
3	Sham	Vehicle	15794	17062
4	Sham	Vehicle	15484	16952
5	Sham	Activin A	15438	16767
6	Sham	Activin A	16144	17160
7	Sham	Activin A	14843	17688
8	Sham	Activin A	16116	17478
9	Sham	Activin A	15907	17291
10	Sham	Activin A	15798	18060
11	6-OHDA	Vehicle	6388	8903
12	6-OHDA	Vehicle	9628	11246
13	6-OHDA	Vehicle	3735	5042
14	6-OHDA	Vehicle	6859	9933
15	6-OHDA	Vehicle	8342	9916
16	6-OHDA	Vehicle	7682	8727
17	6-OHDA	Vehicle	6457	7590
18	6-OHDA	Activin A	11596	14705
19	6-OHDA	Activin A	7107	9980
20	6-OHDA	Activin A	9236	12175
21	6-OHDA	Activin A	15334	17066
22	6-OHDA	Activin A	15796	16273
23	6-OHDA	Activin A	10275	13319
24	6-OHDA	Activin A	14744	16629

## Sheet: Figure 4
				Raw values (nmol/L)			Total catecholamine (nmol)			Total catecholamine (ng)			Standardized for protein (ng/ug)
Subject	Surgery	Drug	Protein (ug)	DA	DOPAC	HVA	DA	DOPAC	HVA	DA	DOPAC	HVA	DA	DOPAC	HVA	DA/HVA
1	Sham	Vehicle	2.7244	1421.87	100.422	157.501	0.710933	0.050211	0.0787505	134.793	8.44047	14.3483	49.4761	3.0981	5.2666	9.39432
2	Sham	Vehicle	1.83393	934.768	97.973	145.948	0.467384	0.0489865	0.072974	88.616	8.23463	13.2959	48.3203	4.49016	7.24993	6.66493
3	Sham	Vehicle	1.72321	1401.01	87.627	137.265	0.700503	0.0438135	0.0686325	132.815	7.36505	12.5048	77.0741	4.27402	7.2567	10.6211
4	Sham	Vehicle	2.81607	1510.85	85.145	144.254	0.755426	0.0425725	0.072127	143.229	7.15644	13.1415	50.8612	2.54128	4.66662	10.8989
5	Sham	Vehicle	3.54464	1806.69	108.533	179.594	0.903345	0.0542665	0.089797	171.274	9.1222	16.361	48.3191	2.57352	4.6157	10.4684
6	Sham	Vehicle	2.67738	1755.69	95.27	164.143	0.877843	0.047635	0.0820715	166.439	8.00744	14.9534	62.1649	2.99077	5.5851	11.1305
7	Sham	Vehicle	1.91071	1176.99	82.786	112.537	0.588497	0.041393	0.0562685	111.579	6.95816	10.2521	58.3965	3.64166	5.3656	10.8835
8	Sham	Activin A	1.3375	722.991	53.685	89.827	0.361496	0.0268425	0.0449135	68.5395	4.51222	8.18324	51.2445	3.37363	6.11831	8.3756
9	Sham	Activin A	2.29107	1307.2	75.964	141.992	0.653599	0.037982	0.070996	123.922	6.38477	12.9355	54.0893	2.78681	5.64604	9.58005
10	Sham	Activin A	2.93571	1012.9	67.387	91.009	0.506449	0.0336935	0.0455045	96.0226	5.66388	8.29092	32.7084	1.9293	2.82416	11.5817
11	Sham	Activin A	1.9256	1185.98	85.148	130.666	0.592992	0.042574	0.065333	112.431	7.15669	11.9037	58.3878	3.71661	6.18181	9.44508
12	Sham	Activin A	2.0869	1553.04	105.601	149.343	0.77652	0.0528005	0.0746715	147.228	8.87576	13.6051	70.5486	4.25308	6.51929	10.8215
13	Sham	Activin A	2	1291.69	109.132	171.624	0.645846	0.054566	0.085812	122.452	9.17254	15.6349	61.2262	4.58627	7.81747	7.83197
14	Sham	Activin A	1.96905	1452.63	93.434	158.816	0.726318	0.046717	0.079408	137.71	7.85313	14.4681	69.9373	3.98829	7.34778	9.51814
15	6-OHDA	Vehicle	2.02619	870.763	52.185	105.415	0.435382	0.0260925	0.0527075	82.5483	4.38615	9.60331	40.7407	2.16473	4.73959	8.59582
16	6-OHDA	Vehicle	1.88512	456.076	30.912	49.47	0.228038	0.015456	0.024735	43.236	2.59815	4.50672	22.9354	1.37824	2.39068	9.59368
17	6-OHDA	Vehicle	2.77857	365.994	28.809	63.36	0.182997	0.0144045	0.03168	34.6962	2.4214	5.7721	12.4871	0.871454	2.07736	6.01103
18	6-OHDA	Vehicle	2.53393	637.354	54.6	85.591	0.318677	0.0273	0.0427955	60.4212	4.58913	7.79734	23.8449	1.81107	3.07717	7.74894
19	6-OHDA	Vehicle	2.55179	863.447	70.838	99.212	0.431724	0.035419	0.049606	81.8548	5.95393	9.03821	32.0774	2.33324	3.54192	9.05652
20	6-OHDA	Vehicle	2.83452	621.258	46.054	74.788	0.310629	0.023027	0.037394	58.8953	3.87084	6.81319	20.7778	1.3656	2.40364	8.6443
21	6-OHDA	Vehicle	2.92738	1180.63	83.248	121.974	0.590314	0.041624	0.060987	111.924	6.99699	11.1118	38.2333	2.39019	3.79583	10.0725
22	6-OHDA	Vehicle	2.58393	286.582	27.101	59.324	0.143291	0.0135505	0.029662	27.168	2.27784	5.40442	10.5142	0.881541	2.09155	5.02699
23	6-OHDA	Vehicle	1.34107	506.149	35.525	41.888	0.253074	0.0177625	0.020944	47.9829	2.98588	3.816	35.7795	2.22649	2.84548	12.5742
24	6-OHDA	Activin A	3.28274	836.068	55.321	145.919	0.418034	0.0276605	0.0729595	79.2592	4.64973	13.2932	24.1442	1.41642	4.04943	5.96238
25	6-OHDA	Activin A	1.43036	607.471	40.487	58.412	0.303735	0.0202435	0.029206	57.5883	3.40293	5.32133	40.2614	2.37908	3.72028	10.8221
26	6-OHDA	Activin A	3.36905	750.162	60.019	105.296	0.375081	0.0300095	0.052648	71.1154	5.0446	9.59247	21.1084	1.49734	2.84723	7.41367
27	6-OHDA	Activin A	1.44583	729.646	47.27	82.107	0.364823	0.023635	0.0410535	69.1704	3.97304	7.47995	47.8412	2.74793	5.17345	9.24745
28	6-OHDA	Activin A	3.42917	537.943	36.586	79.012	0.268971	0.018293	0.039506	50.997	3.07505	7.19799	14.8715	0.896735	2.09905	7.08489
29	6-OHDA	Activin A	2.64167	524.806	37.74	67.043	0.262403	0.01887	0.0335215	49.7516	3.17205	6.10762	18.8334	1.20077	2.31203	8.14583
30	6-OHDA	Activin A	1.92083	693.566	35.438	61.698	0.346783	0.017719	0.030849	65.7501	2.97856	5.62069	34.23	1.55066	2.92617	11.6979
31	6-OHDA	Activin A	0.68869	401.938	25.59	41.159	0.200969	0.012795	0.0205795	38.1037	2.15084	3.74958	55.3278	3.12309	5.44451	10.1621

## Sheet: Figure 5
Subject	Surgery	Drug	Section	Background		DAT		Subtraction		Percentage	Mean
				Ipsilateral	Contralateral	Ipsilateral	Contralateral	Ipsilateral	Contralateral
1	Sham	Vehicle	1	0.15019	0.10034	0.301352	0.264823	0.151162	0.164483	0.919015	0.976074
			2	0.152366	0.124763	0.238039	0.217473	0.0856726	0.0927094	0.924098
			3	0.122265	0.138227	0.274443	0.314253	0.152178	0.176026	0.864523
			4	0.140791	0.113923	0.33103	0.272899	0.19024	0.158976	1.19666
2	Sham	Vehicle	1	0.153332	0.119825	0.272785	0.227728	0.119452	0.107903	1.10704	1.02076
			2	0.110671	0.127929	0.164961	0.192131	0.0542891	0.0642018	0.845601
			3	0.127216	0.110418	0.229116	0.213089	0.1019	0.102671	0.992493
			4	0.147938	0.166583	0.197863	0.210458	0.0499258	0.0438749	1.13791
3	Sham	Vehicle	1	0.0889927	0.0984521	0.180857	0.176676	0.0918642	0.0782235	1.17438	1.01354
			2	0.0696342	0.0797213	0.110466	0.134602	0.0408321	0.054881	0.744012
			3	0.0478798	0.0667225	0.0880933	0.106569	0.0402135	0.0398461	1.00922
			4	0.0400645	0.0447999	0.152327	0.144453	0.112262	0.0996526	1.12654
4	Sham	Vehicle	1	0.119262	0.139296	0.177514	0.209021	0.0582514	0.0697246	0.83545	0.973782
			2	0.140025	0.145542	0.249329	0.256151	0.109304	0.110609	0.988204
			3	0.103613	0.145353	0.170384	0.203765	0.066771	0.0584123	1.1431
			4	0.129179	0.189527	0.221226	0.288676	0.0920472	0.0991488	0.928374
5	Sham	Vehicle	1	0.109196	0.138719	0.225376	0.257753	0.116179	0.119035	0.976014	0.951361
			2	0.123087	0.10545	0.27275	0.233926	0.149663	0.128476	1.1649
			3	0.118007	0.0844538	0.221203	0.18676	0.103196	0.102307	1.0087
			4	0.122096	0.112656	0.236199	0.286639	0.114103	0.173983	0.655831
6	Sham	Activin A	1	0.0402233	0.0516261	0.107395	0.135082	0.0671716	0.0834562	0.804872	1.04866
			2	0.031277	0.0452063	0.11707	0.111761	0.0857934	0.0665552	1.28906
			3	0.0352803	0.0486404	0.0722977	0.0997362	0.0370174	0.0510958	0.724471
			4	0.0429736	0.0458203	0.130139	0.109156	0.0871656	0.0633354	1.37625
7	Sham	Activin A	1	0.0449931	0.054025	0.137568	0.143707	0.0925744	0.0896822	1.03225	0.995806
			2	0.0465722	0.0525641	0.125188	0.115698	0.0786161	0.0631344	1.24522
			3	0.0209348	0.0265235	0.0863332	0.079892	0.0653984	0.0533685	1.22541
			4	0.0233796	0.0335145	0.063388	0.116805	0.0400084	0.0832908	0.480346
8	Sham	Activin A	1	0.0699463	0.0680292	0.156134	0.163217	0.0861879	0.0951876	0.905453	0.930119
			2	0.0845146	0.093936	0.191045	0.213235	0.106531	0.119299	0.892972
			3	0.0852984	0.0793015	0.190776	0.172702	0.105478	0.0934009	1.1293
			4	0.060866	0.0942246	0.155459	0.213547	0.094593	0.119322	0.792752
9	Sham	Activin A	1	0.0634266	0.052291	0.175852	0.153529	0.112425	0.101238	1.1105	1.00951
			2	0.083355	0.0489196	0.17926	0.140551	0.0959054	0.0916313	1.04664
			3	0.0485813	0.0337923	0.16314	0.165799	0.114559	0.132007	0.867826
			4	0.0380371	0.0431004	0.142432	0.14615	0.104395	0.103049	1.01306
10	Sham	Activin A	1	0.123491	0.106147	0.161607	0.135541	0.0381161	0.0293945	1.29671	1.11675
			2	0.100739	0.116352	0.184213	0.211861	0.0834742	0.0955085	0.873998
			3	0.118341	0.110474	0.21662	0.217143	0.0982792	0.106669	0.921348
			4	0.0819132	0.0475622	0.170184	0.111762	0.088271	0.0641998	1.37494
11	6-OHDA	Vehicle	1	0.0537258	0.0455867	0.133036	0.163191	0.0793104	0.117605	0.674381	0.651997
			2	0.0529733	0.0422337	0.18533	0.27068	0.132357	0.228446	0.579379
			3	0.0606958	0.0435923	0.150949	0.167472	0.0902533	0.12388	0.728554
			4	0.0634079	0.0602724	0.171929	0.23372	0.108522	0.173448	0.625672
12	6-OHDA	Vehicle	1	0.0486776	0.069695	0.114803	0.214793	0.0661258	0.145098	0.455732	0.265124
			2	0.0773389	0.0906326	0.102383	0.214376	0.0250442	0.123743	0.202388
			3	0.0813158	0.096829	0.120018	0.215476	0.038702	0.118647	0.326193
			4	0.109269	0.116118	0.118449	0.23661	0.0091795	0.120491	0.0761841
13	6-OHDA	Vehicle	1	0.0615308	0.0840612	0.134825	0.211902	0.0732942	0.127841	0.573322	0.547093
			2	0.0608224	0.0436654	0.128066	0.138762	0.067244	0.0950965	0.707113
			3	0.0536307	0.045863	0.0910752	0.102556	0.0374445	0.0566935	0.660473
			4	0.0657449	0.0431065	0.0903641	0.142593	0.0246192	0.0994865	0.247463
14	6-OHDA	Vehicle	1	0.0699767	0.0644995	0.0700578	0.186818	8.11e-05	0.122319	0.000663021	0.125129
			2	0.0754001	0.0464874	0.0965138	0.172331	0.0211137	0.125844	0.167777
			3	0.050166	0.0556021	0.0619043	0.153085	0.0117383	0.0974832	0.120414
			4	0.0549533	0.0527006	0.08216	0.181238	0.0272067	0.128538	0.211663
15	6-OHDA	Vehicle	1	0.106158	0.0926659	0.187213	0.214065	0.0810549	0.121399	0.667673	0.434851
			2	0.089954	0.106476	0.140045	0.211647	0.0500912	0.105171	0.476283
			3	0.0696655	0.0721571	0.127927	0.252551	0.058262	0.180394	0.322972
			4	0.0514507	0.0541418	0.0929536	0.206459	0.0415029	0.152317	0.272477
16	6-OHDA	Activin A	1	0.100899	0.104404	0.209958	0.265804	0.109059	0.1614	0.675707	0.623783
			2	0.10475	0.0838197	0.233089	0.269918	0.128339	0.186098	0.689629
			3	0.12379	0.0847786	0.174827	0.265082	0.0510366	0.180303	0.28306
			4	0.103035	0.0881134	0.214539	0.2198	0.111504	0.131687	0.846738
17	6-OHDA	Activin A	1	0.0787897	0.0632885	0.114574	0.118127	0.0357845	0.0548387	0.652541	0.360141
			2	0.0870284	0.064205	0.127568	0.162141	0.0405395	0.0979362	0.413938
			3	0.058816	0.0722905	0.0634861	0.145046	0.0046701	0.0727558	0.0641887
			4	0.0610919	0.0364515	0.0958684	0.148671	0.0347765	0.11222	0.309897
18	6-OHDA	Activin A	1	0.121248	0.118587	0.181429	0.234521	0.0601807	0.115934	0.519095	0.403971
			2	0.124878	0.119534	0.199436	0.315253	0.0745581	0.19572	0.380943
			3	0.102876	0.112161	0.151017	0.252003	0.048141	0.139842	0.344252
			4	0.109979	0.100384	0.144934	0.194452	0.0349552	0.0940683	0.371594
19	6-OHDA	Activin A	1	0.116645	0.135621	0.163369	0.220525	0.0467233	0.084904	0.550307	0.450704
			2	0.123949	0.118706	0.146987	0.177755	0.0230383	0.059049	0.390156
			3	0.109288	0.107574	0.132618	0.166526	0.0233298	0.0589516	0.395745
			4	0.11611	0.106911	0.145004	0.168836	0.0288944	0.0619244	0.466608
20	6-OHDA	Activin A	1	0.0492375	0.0596243	0.179716	0.229647	0.130478	0.170023	0.767416	0.697751
			2	0.0477559	0.0528471	0.146667	0.25862	0.0989112	0.205772	0.480683
			3	0.0489813	0.058977	0.222969	0.260841	0.173988	0.201864	0.861907
			4	0.0481362	0.0660155	0.2018	0.291661	0.153664	0.225645	0.680997

## Sheet: Supplemental Figure 1
Subject	Surgery	Time	Unlesioned/Contralateral Value	Lesioned/ipsiateral Value
1	Sham	1 week	10613.6	12162.6
2	Sham	1 week	14590.4	14360.2
3	Sham	1 week	14138.5	14207.1
4	6-OHDA	1 week	15028	11454
5	6-OHDA	1 week	13917.9	11162.6
6	6-OHDA	1 week	14358	11780.9
7	Sham	2 weeks	14132.5	13262.5
8	Sham	2 weeks	11839.9	15091.4
9	Sham	2 weeks	12139.8	12831.1
10	6-OHDA	2 weeks	13612.6	7693.57
11	6-OHDA	2 weeks	11756.6	9088.39
12	6-OHDA	2 weeks	12564.9	7602.95
13	Sham	3 weeks	13102.9	11846.3
14	Sham	3 weeks	13803.6	11926.5
15	Sham	3 weeks	11164.6	12251
16	6-OHDA	3 weeks	14440.7	5329.5
17	6-OHDA	3 weeks	13102.9	5677.09
18	6-OHDA	3 weeks	12179.5	4580.56

## Sheet: Supplemental Figure 2
Subject	Surgery	Time	Unlesioned/contralateral value	Lesioned/ipsilateral value
1	Sham	1 week	16249.4	15134.4
2	Sham	1 week	16027.8	17293.1
3	Sham	1 week	16205.6	17904
4	6-OHDA	1 week	13370.1	11941.8
5	6-OHDA	1 week	14202.2	13528
6	6-OHDA	1 week	16507.2	11781.4
7	Sham	2 weeks	17826.9	17531.7
8	Sham	2 weeks	16609.9	17156.2
9	Sham	2 weeks	16854.4	15016
10	6-OHDA	2 weeks	14549.9	9875.53
11	6-OHDA	2 weeks	17399.2	10065
12	6-OHDA	2 weeks	16445.2	9362.85
13	Sham	3 weeks	16587.5	16430.3
14	Sham	3 weeks	16011.8	16928.4
15	Sham	3 weeks	16347.4	18053.9
16	6-OHDA	3 weeks	15578.5	5739.34
17	6-OHDA	3 weeks	16750.2	7787.14
18	6-OHDA	3 weeks	16113.6	5226.52
